# Supplementary material for: Associations between neutrophil-percentage-to-albumin ratio level and all-cause mortality and cardiovascular disease-cause mortality in general population: evidence from NHANES 1999–2010
Source: Front Cardiovasc Med. 2024 Sep 25;11:1393513. doi: 10.3389/fcvm.2024.1393513 (PMC11461234; doi:10.3389/fcvm.2024.1393513)
Supplement: Supplementary file 1 [file Datasheet1.xlsx]

## Sheet: Catalog
No	Title
Supplementary Table 1	Cox regression of the association between neutrophil percentage to albumin ratio and all-cause mortality and CVD-cause mortality excluding individuals with less than 2 years of follow-up
Supplementary Table 2	Cox regression of the association between quintiles of neutrophil percentage to albumin ratio and all-cause mortality and CVD-cause mortality
Supplementary Table 3	Cox regression of the association between neutrophil percentage to albumin ratio and all-cause mortality and CVD-cause mortality excluding participants who had CVD history at baseline
Supplementary Table 4	Cox analysis of the association between neutrophil percentage to albumin ratio and all-cause mortality with further adjustment of several biomarkers

## Sheet: Supplementary Table 1
eTable 1 Cox regression of the association between neutrophil percentage to albumin ratio and all-cause mortality and CVD-cause mortality excluding individuals with less than 2 years of follow-up
Neutrophil percentage to albumin ratio	Person-y	No. of Events	Mortality Rate (per 1000 Person-y)	Model 1*		Model 2#		Model 3†
				HR (95%CI)	P-value	HR (95%CI)	P-value	HR (95%CI)	P-value
All-cause mortality
Tertile 1 (<12.56)	93664.9	890	9.50196	ref		ref		ref
Tertile 2 (12.56-14.60)	91281.5	1099	12.0397	1.26 (1.10, 1.45)	0.001	1.11 (0.98, 1.27)	0.1	1.05 (0.93, 1.19)	0.41
Tertile 3 (≥14.60)	84634.9	1681	19.8618	2.13 (1.91, 2.37)	<0.001	1.52 (1.37, 1.68)	<0.001	1.41 (1.27, 1.56)	<0.001
P for trend					<0.001		<0.001		<0.001
CVD-cause mortality
Tertile 1 (<12.56)	93664.9	224	2.3915	ref		ref		ref
Tertile 2 (12.56-14.60)	91281.5	288	3.15508	1.36 (1.11, 1.68)	0.003	1.19 (0.97, 1.45)	0.091	1.11 (0.91, 1.35)	0.3
Tertile 3 (≥14.60)	84634.9	468	5.52963	2.51 (2.10, 3.00)	<0.001	1.70 (1.45, 2.00)	<0.001	1.52 (1.28, 1.81)	<0.001
P for trend					<0.001		<0.001		<0.001
*Model 1 was a crude model that only incorporates neutrophil percentage to albumin ratio. #Model 2 adjusted for age, sex, ethnicity, education level, family poverty income ratio and marital status. †Model 3 adjusted for age, sex, ethnicity, education level, family poverty income ratio, marital status, smoking status, self-reported hypertension, self-reported diabetes,self-reported high cholestero…

## Sheet: Supplementary Table 2
eTable 2 Cox regression of the association between quintiles of neutrophil percentage to albumin ratio and all-cause mortality and CVD-cause mortality
Neutrophil percentage to albumin ratio	Person-y	No. of Events	Mortality Rate (per 1000 Person-y)	Model 1*		Model 2#		Model 3†
				HR (95%CI)	P-value	HR (95%CI)	P-value	HR (95%CI)	P-value
All-cause mortality
Quintiles 1 (<11.63)	57365.2	562	9.79687	ref		ref		ref
Quintiles 2 (11.63-13.02)	56014.9	616	10.9971	1.09 (0.95, 1.25)	0.200	1.06 (0.92, 1.23)	0.420	1.08 (0.93, 1.25)	0.32
Quintiles 3 (13.02-14.22)	55344.2	706	12.7565	1.30 (1.09, 1.55)	0.004	1.15 (0.96, 1.38)	0.130	1.11 (0.93, 1.33)	0.23
Quintiles 4 (14.22-15.67)	53032.1	905	17.0651	1.72 (1.52, 1.96)	<0.001	1.25 (1.10, 1.43)	<0.001	1.19 (1.04, 1.36)	0.01
Quintiles 5 ( ≥ 15.67)	48257.2	1285	26.6281	2.69 (2.34, 3.10)	<0.001	1.80 (1.58, 2.05)	<0.001	1.67 (1.47, 1.90)	<0.001
P for trend					<0.001		<0.001		<0.001
CVD-cause mortality
Quintiles 1 (<11.63)	57365.2	146	2.54509	ref		ref		ref
Quintiles 2 (11.63-13.02)	56014.9	163	2.90994	0.99 (0.74, 1.32)	0.960	0.97 (0.73, 1.27)	0.8	0.99 (0.75, 1.31)	0.97
Quintiles 3 (13.02-14.22)	55344.2	187	3.37886	1.35 (1.04, 1.75)	0.022	1.19 (0.91, 1.55)	0.21	1.15 (0.89, 1.48)	0.28
Quintiles 4 (14.22-15.67)	53032.1	262	4.94041	1.83 (1.42, 2.37)	<0.001	1.27 (0.98, 1.64)	0.066	1.19 (0.92, 1.55)	0.18
Quintiles 5 ( ≥ 15.67)	48257.2	358	7.41857	3.04 (2.40, 3.85)	<0.001	1.90 (1.52, 2.36)	<0.001	1.70 (1.36, 2.13)	<0.001
P for trend					<0.001		<0.001		<0.001
*Model 1 was a crude model that only incorporates neutrophil percentage to albumin ratio. #Model 2 adjusted for age, sex, ethnicity, education level, family poverty income ratio and marital status. †Model 3 adjusted for age, sex, ethnicity, education level, family poverty income ratio, marital status, smoking status, self-reported hypertension, self-reported diabetes,self-reported high cholestero…

## Sheet: Supplementary Table 3
eTable 3 Cox regression of the association between neutrophil percentage to albumin ratio and all-cause mortality and CVD-cause mortality excluding participants who had CVD history at baseline
Neutrophil percentage to albumin ratio	Person-y	No. of Events	Mortality Rate (per 1000 Person-y)	Model 1*		Model 2#		Model 3†
				HR (95%CI)	P-value	HR (95%CI)	P-value	HR (95%CI)	P-value
All-cause mortality
Tertile 1 (<12.51)	85996.3	702	8.16314	ref		ref		ref
Tertile 2 (12.51-14.54)	84294.2	834	9.89392	1.24 (1.06, 1.45)	0.006	1.13 (0.98, 1.32)	0.1	1.13 (0.98, 1.32)	0.1
Tertile 3 (≥14.54)	78335.5	1281	16.3527	2.04 (1.81, 2.31)	<0.001	1.51 (1.34, 1.69)	<0.001	1.51 (1.34, 1.69)	<0.001
P for trend					<0.001		<0.001		<0.001
CVD-cause mortality
Tertile 1 (<12.51)	85996.3	166	1.93031	ref		ref		ref
Tertile 2 (12.51-14.54)	84294.2	195	2.31333	1.24 (0.98, 1.56)	0.068	1.13 (0.90, 1.42)	0.29	1.05 (0.85, 1.31)	0.63
Tertile 3 (≥14.54)	78335.5	326	4.16159	2.51 (2.02, 3.13)	<0.001	1.76 (1.43, 2.15)	<0.001	1.57 (1.27, 1.92)	<0.001
P for trend
*Model 1 was a crude model that only incorporates neutrophil percentage to albumin ratio. #Model 2 adjusted for age, sex, ethnicity, education level, family poverty income ratio and marital status. †Model 3 adjusted for age, sex, ethnicity, education level, family poverty income ratio, marital status, smoking status, self-reported hypertension, self-reported diabetes,self-reported high cholestero…

## Sheet: Supplementary Table 4
eTable 4 Cox analysis of the association between neutrophil percentage to albumin ratio and all-cause mortality with further adjustment of several biomarkers
	Hazard ratio (95% CIs) by tertile			P for trend
	Tertile 1	Tertile 2	Tertile 3
All-cause mortality
Model 1	ref	1.11 (0.98, 1.25)	1.58 (1.44, 1.73)	<0.001
Model 2	ref	1.04 (0.93, 1.17)	1.42 (1.29, 1.56)	<0.001
Model 3	ref	1.04 (0.93, 1.17)	1.45 (1.32, 1.60)	<0.001
Model 4	ref	1.05 (0.93, 1.17)	1.47 (1.33, 1.61)	<0.001
Model 5	ref	1.04 (0.93, 1.17)	1.44 (1.31, 1.59)	<0.001
CVD-cause mortality
Model 1	ref	1.09 (0.91, 1.32)	1.54 (1.32, 1.80)	<0.001
Model 2	ref	1.09 (0.90, 1.31)	1.49 (1.28, 1.75)	<0.001
Model 3	ref	1.09 (0.91, 1.32)	1.55 (1.32, 1.81)	<0.001
Model 4	ref	1.08 (0.89, 1.31)	1.51 (1.29, 1.78)	<0.001
Model 5	ref	1.08 (0.89, 1.31)	1.51 (1.28, 1.77)	<0.001
Abbreviations: BMI, body mass index (calculated as weight in kilograms divided by height in meters squared); CVD, cardiovascular disease; NHANES, National Health and Nutrition Examination Survey.
Model 1 adjusted for age, sex, ethnicity, education level, family poverty income ratio, marital status, smoking status, self-reported hypertension, self-reported diabetes,self-reported high cholesterol, antihypertensive drug, hypoglycemic drug, lipid.lowering drug, body mass index, systolic blood pressure, diastolic blood pressure.
Model 2: Model 1 + CRP
Model 3: Model 1 + TC and HDL
Model 4: Model 1 + AST, ALT, GGT, LDH
Model 5: Model 1 + eGFR
Abbreviation: CI, confidence interval; HR, hazard ratio.
